# Supplementary material for: Europium-doped barium bromide iodide
Source: Acta Crystallogr Sect E Struct Rep Online. 2009 Oct 17;65(Pt 11):i76–7. doi: 10.1107/S1600536809041105 (PMC2971082; doi:10.1107/S1600536809041105)
Supplement: Supplementary file 1 [file e-65-00i76-sup1.cif]

##############################################################################
###                                                                        ###
###        Electronic paper (Acta Crystallographica Section E)             ###
###                                                                        ###
##############################################################################
#                                                                            #
# This CIF contains the data in a paper accepted for publication in Acta     #
# Crystallographica Section E. It conforms to the requirements of Notes      #
# for Authors for Section E, and has been peer reviewed under the auspices   #
# of the IUCr Commission on Journals.                                        #
#                                                                            #
# Full details of the Crystallographic Information File format               #
# are given in the paper "The Crystallographic Information File (CIF):       #
# a New Standard Archive File for Crystallography" by S. R. Hall, F. H.      #
# Allen and I. D. Brown [Acta Cryst. (1991), A47, 655-685].                  #
#                                                                            #
# The current version of the core CIF dictionary is obtainable from          #
# ftp://ftp.iucr.org/pub/cif_core.dic. The current version number is 2.4.    #
#                                                                            #
# Software is freely available for graphical display of the structure(s) in  #
# this CIF.  For information consult the CIF home page http://www.iucr.org/  #
# cif/home.html                                                              #
#                                                                            #
# This file may be used for bona fide research purposes within the           #
# scientific community so long as proper attribution is given to the journal # 
# article from which it was obtained.                                        #
#                                                                            #
##############################################################################
                                             
data_I
_audit_creation_method     SHELXL-97
_chemical_name_systematic
;
barium europium bromide iodide
;
_chemical_name_common     ?
_chemical_formula_moiety     'Ba0.96 Eu0.04 Br I'
_chemical_formula_sum     'Ba0.96 Br1 Eu0.04 I'
_chemical_formula_iupac     'Ba0.96 Eu0.04 Br I'
_chemical_formula_weight     344.70
_chemical_melting_point     ?
_symmetry_cell_setting     orthorhombic
_symmetry_space_group_name_H-M     'P n m a'
_symmetry_space_group_name_Hall     '-P 2ac 2n'
loop_
    _symmetry_equiv_pos_as_xyz
    'x, y, z'
    '-x+1/2, -y, z+1/2'
    '-x, y+1/2, -z'
    'x+1/2, -y+1/2, -z+1/2'
    '-x, -y, -z'
    'x-1/2, y, -z-1/2'
    'x, -y-1/2, z'
    '-x-1/2, y-1/2, z-1/2'
_cell_length_a     8.684(3)
_cell_length_b     5.0599(19)
_cell_length_c     10.061(4)
_cell_angle_alpha     90.00
_cell_angle_beta     90.00
_cell_angle_gamma     90.00
_cell_volume     442.1(3)
_cell_formula_units_Z     4
_cell_measurement_reflns_used     1548
_cell_measurement_theta_min     4.51
_cell_measurement_theta_max     25.37
_cell_measurement_temperature     153(2)
_exptl_crystal_description     block
_exptl_crystal_colour     'colourless'
_exptl_crystal_size_max     0.14
_exptl_crystal_size_mid     0.09
_exptl_crystal_size_min     0.06
_exptl_crystal_density_diffrn     5.179
_exptl_crystal_density_meas     .
_exptl_crystal_density_method     'not measured'
_exptl_crystal_F_000     576.7
_exptl_absorpt_coefficient_mu     24.970
_exptl_absorpt_correction_type     'multi-scan'
_exptl_absorpt_process_details     '(Blessing, 1995)'
_exptl_absorpt_correction_T_min     0.1278
_exptl_absorpt_correction_T_max     0.3158
_exptl_special_details
;
;
_diffrn_ambient_temperature     153(2)
_diffrn_radiation_type     MoK\a
_diffrn_radiation_wavelength     0.71073
_diffrn_radiation_source     'fine-focus sealed tube'
_diffrn_radiation_monochromator     graphite
_diffrn_measurement_device_type     'Bruker SMART 1000 CCD'
_diffrn_measurement_method     '\f and \w'
_diffrn_detector_area_resol_mean     8.192
_diffrn_reflns_number     2609
_diffrn_reflns_av_R_equivalents     0.0265
_diffrn_reflns_av_sigmaI/netI     0.0198
_diffrn_reflns_theta_min     3.10
_diffrn_reflns_theta_max     25.01
_diffrn_reflns_theta_full     25.01
_diffrn_measured_fraction_theta_max     0.995
_diffrn_measured_fraction_theta_full     0.995
_diffrn_reflns_limit_h_min     -9
_diffrn_reflns_limit_h_max     10
_diffrn_reflns_limit_k_min     -6
_diffrn_reflns_limit_k_max     5
_diffrn_reflns_limit_l_min     -11
_diffrn_reflns_limit_l_max     11
_refine_special_details
;
Refinement of <i>F</i>^2^ against ALL reflections. The weighted <i>R</i>-factor
<i>wR</i> and goodness of fit <i>S</i> are based on <i>F</i>^2^, conventional
<i>R</i>-factors <i>R</i> are based on <i>F</i>, with <i>F</i> set to zero for
negative <i>F</i>^2^. The threshold expression of <i>F</i>^2^ >
\s(<i>F</i>^2^) is used only for calculating <i>R</i>-factors(gt) <i>etc</i>.
and is not relevant to the choice of reflections for refinement.
<i>R</i>-factors based on <i>F</i>^2^ are statistically about twice as large
as those based on <i>F</i>, and <i>R</i>- factors based on ALL data will be
even larger.
The doping of Eu(ii) on the Ba(ii) site was modeled with a fractional Eu atom
fixed in the same location and with the same thermal parameters as the Ba(ii)
atom. The relative occupancy factor refined to 0.963(13) Ba, 0.037(13) Eu.
;
_reflns_number_total     430
_reflns_number_gt     370
_reflns_threshold_expression     I>2\s(I)
_refine_ls_structure_factor_coef     Fsqd
_refine_ls_matrix_type     full
_refine_ls_R_factor_all     0.0225
_refine_ls_R_factor_gt     0.0147
_refine_ls_wR_factor_gt     0.0304
_refine_ls_wR_factor_ref     0.0333
_refine_ls_goodness_of_fit_ref     1.015
_refine_ls_restrained_S_all     1.015
_refine_ls_number_reflns     430
_refine_ls_number_parameters     21
_refine_ls_number_restraints     0
_refine_ls_hydrogen_treatment     .
_refine_ls_weighting_scheme     calc
_refine_ls_weighting_details
                   'calc w=1/[\s^2^(Fo^2^)+(0.02P)^2^] where P=(Fo^2^+2Fc^2^)/3'
_atom_sites_solution_hydrogens     .
_atom_sites_solution_primary     heavy
_atom_sites_solution_secondary     .
_refine_ls_shift/su_max     0.001
_refine_ls_shift/su_mean     0.000
_refine_diff_density_max     0.885
_refine_diff_density_min     -0.783
_refine_ls_extinction_method     'SHELXL97 (Sheldrick, 2008)'
_refine_ls_extinction_coef     0.0151(5)
_refine_ls_extinction_expression
                                  'Fc^*^=kFc[1+0.001xFc^2^\l^3^/sin(2\q)]^-1/4^'
loop_
    _atom_type_symbol
    _atom_type_description
    _atom_type_scat_dispersion_real
    _atom_type_scat_dispersion_imag
    _atom_type_scat_source
    'Br' 'Br' -0.2901 2.4595
                         'International Tables Vol C Tables 4.2.6.8 and 6.1.1.4'
    'I' 'I' -0.4742 1.8119
                         'International Tables Vol C Tables 4.2.6.8 and 6.1.1.4'
    'Ba' 'Ba' -0.3244 2.2819
                         'International Tables Vol C Tables 4.2.6.8 and 6.1.1.4'
    'Eu' 'Eu' -0.1578 3.6682
                         'International Tables Vol C Tables 4.2.6.8 and 6.1.1.4'
_computing_data_collection     'APEX2 (Bruker, 2008)'
_computing_cell_refinement     'SAINT (Bruker, 2008)'
_computing_data_reduction     'SAINT (Bruker, 2008)'
_computing_structure_solution     'SHELXS97 (Sheldrick, 2008)'
_computing_structure_refinement     'SHELXL97 (Sheldrick, 2008)'
_computing_molecular_graphics     'SHELXTL (Sheldrick, 2008)'
_computing_publication_material     'SHELXTL (Sheldrick, 2008)'
loop_
    _atom_site_type_symbol
    _atom_site_label
    _atom_site_fract_x
    _atom_site_fract_y
    _atom_site_fract_z
    _atom_site_U_iso_or_equiv
    _atom_site_adp_type
    _atom_site_calc_flag
    _atom_site_refinement_flags
    _atom_site_occupancy
    _atom_site_disorder_assembly
    _atom_site_disorder_group
    I I1 0.52804(5) 0.2500 0.16976(4) 0.01285(18) Uani d S 1 . .
    Ba Ba1 0.76955(4) 0.2500 -0.12472(4) 0.01213(17) Uani d SP 0.963(13) . .
    Eu Eu1 0.76955(4) 0.2500 -0.12472(4) 0.01213(17) Uani d SP 0.037(13) . .
    Br Br1 0.85573(8) -0.2500 0.06634(6) 0.0107(2) Uani d S 1 . .
loop_
    _atom_site_aniso_label
    _atom_site_aniso_U_11
    _atom_site_aniso_U_22
    _atom_site_aniso_U_33
    _atom_site_aniso_U_12
    _atom_site_aniso_U_13
    _atom_site_aniso_U_23
    I1 0.0119(3) 0.0139(3) 0.0128(2) 0.000 0.00011(16) 0.000
    Ba1 0.0110(3) 0.0126(3) 0.0128(2) 0.000 -0.00069(15) 0.000
    Eu1 0.0110(3) 0.0126(3) 0.0128(2) 0.000 -0.00069(15) 0.000
    Br1 0.0096(4) 0.0119(5) 0.0105(3) 0.000 -0.0008(2) 0.000
_geom_special_details
;
All e.s.d.'s (except the e.s.d. in the dihedral angle between two l.s. planes)
are estimated using the full covariance matrix. The cell e.s.d.'s are taken
into account individually in the estimation of e.s.d.'s in distances, angles
and torsion angles; correlations between e.s.d.'s in cell parameters are only
used when they are defined by crystal symmetry. An approximate (isotropic)
treatment of cell e.s.d.'s is used for estimating e.s.d.'s involving l.s.
planes.
;
loop_
    _geom_bond_atom_site_label_1
    _geom_bond_atom_site_label_2
    _geom_bond_site_symmetry_2
    _geom_bond_distance
    _geom_bond_publ_flag
    I1 Ba1 . 3.6299(11) ?
    I1 Ba1 5_655 3.6448(10) y
    I1 Ba1 5_665 3.6448(10) y
    I1 Ba1 2_665 3.7101(9) y
    I1 Ba1 2_655 3.7101(9) y
    Ba1 Br1 1_565 3.2643(10) y
    Ba1 Br1 . 3.2643(10) y
    Ba1 Br1 2_654 3.2931(13) y
    Ba1 Br1 5_755 3.3065(14) y
    Ba1 I1 5_655 3.6448(10) ?
    Ba1 I1 5_665 3.6448(10) ?
    Ba1 I1 2_654 3.7101(9) ?
    Ba1 I1 2_664 3.7101(9) ?
    Br1 Ba1 1_545 3.2643(10) ?
    Br1 Ba1 2_655 3.2930(13) ?
    Br1 Ba1 5_755 3.3065(14) ?
loop_
    _geom_angle_atom_site_label_1
    _geom_angle_atom_site_label_2
    _geom_angle_atom_site_label_3
    _geom_angle_site_symmetry_1
    _geom_angle_site_symmetry_3
    _geom_angle
    _geom_angle_publ_flag
    Ba1 I1 Ba1 . 5_655 107.950(19) ?
    Ba1 I1 Ba1 . 5_665 107.950(19) ?
    Ba1 I1 Ba1 5_655 5_665 87.92(3) ?
    Ba1 I1 Ba1 . 2_665 100.44(2) ?
    Ba1 I1 Ba1 5_655 2_665 151.463(16) ?
    Ba1 I1 Ba1 5_665 2_665 86.09(3) ?
    Ba1 I1 Ba1 . 2_655 100.44(2) ?
    Ba1 I1 Ba1 5_655 2_655 86.09(3) ?
    Ba1 I1 Ba1 5_665 2_655 151.463(16) ?
    Ba1 I1 Ba1 2_665 2_655 85.99(3) ?
    Br1 Ba1 Br1 1_565 . 101.62(3) ?
    Br1 Ba1 Br1 1_565 2_654 129.163(17) ?
    Br1 Ba1 Br1 . 2_654 129.163(17) ?
    Br1 Ba1 Br1 1_565 5_755 70.719(16) ?
    Br1 Ba1 Br1 . 5_755 70.718(16) ?
    Br1 Ba1 Br1 2_654 5_755 119.523(18) ?
    Br1 Ba1 I1 1_565 . 69.62(2) ?
    Br1 Ba1 I1 . . 69.62(2) ?
    Br1 Ba1 I1 2_654 . 125.42(3) ?
    Br1 Ba1 I1 5_755 . 115.06(2) ?
    Br1 Ba1 I1 1_565 5_655 140.69(2) ?
    Br1 Ba1 I1 . 5_655 72.41(2) ?
    Br1 Ba1 I1 2_654 5_655 69.416(14) ?
    Br1 Ba1 I1 5_755 5_655 136.041(16) ?
    I1 Ba1 I1 . 5_655 72.051(19) ?
    Br1 Ba1 I1 1_565 5_665 72.41(2) ?
    Br1 Ba1 I1 . 5_665 140.69(2) ?
    Br1 Ba1 I1 2_654 5_665 69.416(14) ?
    Br1 Ba1 I1 5_755 5_665 136.041(16) ?
    I1 Ba1 I1 . 5_665 72.051(19) ?
    I1 Ba1 I1 5_655 5_665 87.92(3) ?
    Br1 Ba1 I1 1_565 2_654 138.42(2) ?
    Br1 Ba1 I1 . 2_654 72.00(3) ?
    Br1 Ba1 I1 2_654 2_654 68.31(2) ?
    Br1 Ba1 I1 5_755 2_654 68.457(18) ?
    I1 Ba1 I1 . 2_654 136.767(14) ?
    I1 Ba1 I1 5_655 2_654 78.07(2) ?
    I1 Ba1 I1 5_665 2_654 137.726(19) ?
    Br1 Ba1 I1 1_565 2_664 72.00(3) ?
    Br1 Ba1 I1 . 2_664 138.42(2) ?
    Br1 Ba1 I1 2_654 2_664 68.31(2) ?
    Br1 Ba1 I1 5_755 2_664 68.457(18) ?
    I1 Ba1 I1 . 2_664 136.767(14) ?
    I1 Ba1 I1 5_655 2_664 137.726(19) ?
    I1 Ba1 I1 5_665 2_664 78.07(2) ?
    I1 Ba1 I1 2_654 2_664 85.99(3) ?
    Ba1 Br1 Ba1 . 1_545 101.62(3) ?
    Ba1 Br1 Ba1 1_545 2_655 118.69(2) ?
    Ba1 Br1 Ba1 . 5_755 109.282(16) ?
    Ba1 Br1 Ba1 1_545 5_755 109.282(16) ?
    Ba1 Br1 Ba1 2_655 5_755 99.06(2) ?
data_global
_journal_date_recd_electronic     2009-07-24
_journal_date_accepted     2009-10-08
_journal_name_full     'Acta Crystallographica, Section E'
_journal_year     2009
_journal_volume     65
_journal_issue     11
_journal_page_first     i76
_journal_page_last     i77
_journal_paper_category     QI
_journal_coeditor_code     FI2082
_publ_contact_author_name     'Edith D. Bourret-Courchesne'
_publ_contact_author_address
;
Materials Sciences Division,
Lawrence Berkeley National Laboratory,
Berkeley, CA 94720.
;
_publ_contact_author_email     EDBourret@lbl.gov
_publ_contact_author_fax     ?
_publ_contact_author_phone     ?
_publ_section_title
;
Europium-doped barium bromide iodide
;
loop_
    _publ_author_name
    _publ_author_footnote
    _publ_author_address
    'Gundiah, Gautam' .
;
Life Sciences Division,
Lawrence Berkeley National Laboratory,
Berkeley, CA 94720
USA
;
    'Hanrahan, Stephen M.' .
;
Life Sciences Division,
Lawrence Berkeley National Laboratory,
Berkeley, CA 94720
USA
;
    'Hollander, Frederick J.' .
;
Department of Chemistry,
University of California,
Berkeley, CA 94720
USA
;
    'Bourret-Courchesne, Edith D.' .
;
Materials Sciences Division,
Lawrence Berkeley National Laboratory,
Berkeley, CA 94720
USA
;
