# Supplementary material for: Europium-doped barium bromide iodide
Source: Acta Crystallogr Sect E Struct Rep Online. 2009 Oct 17;65(Pt 11):i76–7. doi: 10.1107/S1600536809041105 (PMC2971082; doi:10.1107/S1600536809041105)
Supplement: Supplementary file 2 [file e-65-00i76-Isup2.hkl]

# 
# h,k,l, Fc-squared, Fo-squared, sigma(Fo-squared) and status flag 
# 
data_I
_shelx_title ' babri in Pnma' 
_shelx_refln_list_code          4 
_shelx_F_calc_maximum      295.83 
_exptl_crystal_F_000       577.05 
_reflns_d_resolution_high  0.8406 
 
loop_ 
 _symmetry_equiv_pos_as_xyz 
 'x, y, z' 
 '-x+1/2, -y, z+1/2' 
 '-x, y+1/2, -z' 
 'x+1/2, -y+1/2, -z+1/2' 
 '-x, -y, -z' 
 'x-1/2, y, -z-1/2' 
 'x, -y-1/2, z' 
 '-x-1/2, y-1/2, z-1/2' 
 
_cell_length_a     8.6837 
_cell_length_b     5.0599 
_cell_length_c    10.0607 
_cell_angle_alpha  90.000 
_cell_angle_beta   90.000 
_cell_angle_gamma  90.000 
 
_shelx_F_squared_multiplier     1.000 
 
loop_ 
 _refln_index_h 
 _refln_index_k 
 _refln_index_l 
 _refln_F_squared_calc 
 _refln_F_squared_meas 
 _refln_F_squared_sigma 
 _refln_observed_status 
   2   0   0     2067.88     2256.71     51.43 o 
   4   0   0    29100.95    28237.18    246.69 o 
   6   0   0      293.63      424.73    305.20 o 
   8   0   0    12126.84    11473.05    410.83 o 
  10   0   0     7964.39     8189.86    410.10 o 
   2   1   0    16640.47    17631.21    242.48 o 
   4   1   0    15294.80    15630.95    121.41 o 
   6   1   0     1745.55     1766.70     79.69 o 
   8   1   0    52661.48    53495.76    567.81 o 
  10   1   0      161.33      325.82    234.51 o 
   2   2   0     1553.87     1596.35     46.07 o 
   4   2   0    21724.13    21313.98    200.78 o 
   6   2   0      227.82      200.68     68.64 o 
   8   2   0    10133.91    10062.30    380.40 o 
   2   3   0     8541.70     8296.77    117.10 o 
   4   3   0     9150.88     9025.64    154.09 o 
   6   3   0     1265.17     1280.39    130.33 o 
   8   3   0    36954.40    36744.20    458.97 o 
   0   4   0    87514.95    85664.81   1571.95 o 
   2   4   0      830.20      808.86    203.31 o 
   4   4   0    11258.09    11459.44    190.77 o 
   6   4   0      105.83      276.50     92.73 o 
   2   5   0     3756.64     4060.88    484.35 o 
   0   6   0    35619.17    38741.52   1089.00 o 
   1   0   1       13.58       27.82     12.81 o 
   2   0   1     1707.80     1714.21     33.20 o 
   3   0   1    43302.32    44742.67    276.92 o 
   4   0   1     2562.36     2592.29     48.77 o 
   5   0   1        7.07       18.53     28.54 o 
   6   0   1    31773.48    32618.42    258.36 o 
   7   0   1      189.73       89.03     79.34 o 
   8   0   1        5.14     -102.68    161.57 o 
   9   0   1     1865.07     2013.60    184.42 o 
  10   0   1    12161.71    12892.75    359.40 o 
   0   1   1      665.81      742.25     35.41 o 
   1   1   1     4158.84     4067.00     38.88 o 
   2   1   1    78630.53    76126.96    365.20 o 
   3   1   1    12874.95    13118.10     80.82 o 
   4   1   1     1187.21     1170.70     33.18 o 
   5   1   1    43348.20    43161.20    211.51 o 
   6   1   1     9050.71     9136.30    100.58 o 
   7   1   1       77.07      100.74     46.43 o 
   8   1   1     1674.60     1505.55    129.03 o 
   9   1   1      382.61      178.23    366.48 o 
  10   1   1      661.99      532.11    178.06 o 
   1   2   1       10.91       38.64     19.47 o 
   2   2   1     1166.65     1108.58     31.57 o 
   3   2   1    30717.41    29543.16    210.96 o 
   4   2   1     1910.71     1826.33     54.01 o 
   5   2   1        6.13       45.70     36.54 o 
   6   2   1    25534.58    25840.49    200.78 o 
   7   2   1      157.07       92.84     59.14 o 
   8   2   1        5.56       -6.47     62.26 o 
   9   2   1     1589.08     1746.71    123.02 o 
   0   3   1      401.14      425.48    122.82 o 
   1   3   1     2226.53     2140.51     62.91 o 
   2   3   1    41714.10    40565.51    278.40 o 
   3   3   1     7406.28     7033.05    106.07 o 
   4   3   1      695.54      709.39     53.06 o 
   5   3   1    27869.06    27212.69    229.57 o 
   6   3   1     6009.87     5970.66    115.95 o 
   7   3   1       63.97       57.45     59.14 o 
   8   3   1     1201.83     1272.99     83.25 o 
   1   4   1        6.87      -25.31     77.50 o 
   2   4   1      541.91      604.17    196.17 o 
   3   4   1    15469.68    15456.15    186.22 o 
   4   4   1      952.49     1036.30     65.63 o 
   5   4   1        6.50       40.98     66.04 o 
   6   4   1    14482.05    14263.33    200.53 o 
   7   4   1      101.54      232.49    121.98 o 
   0   5   1      241.28      198.43    141.02 o 
   1   5   1      994.52     1405.58    133.25 o 
   2   5   1    18497.27    19219.10    383.93 o 
   3   5   1     3546.37     3511.93    240.94 o 
   4   5   1      272.95      259.87    173.16 o 
   5   5   1    13655.77    13486.76    347.96 o 
   0   0   2      273.50      312.33     18.73 o 
   1   0   2     9165.93     9203.30     71.55 o 
   2   0   2    11606.48    11809.40    104.84 o 
   3   0   2    68611.12    67483.61    642.00 o 
   4   0   2    13581.01    13566.29    107.27 o 
   5   0   2     8716.06     8946.13    103.69 o 
   6   0   2       16.66       -2.61     44.26 o 
   7   0   2    26271.02    27068.99    268.86 o 
   8   0   2      296.97      288.55    113.16 o 
   9   0   2     4739.02     4984.57    262.21 o 
  10   0   2      605.06      354.08    165.16 o 
   1   1   2    49776.72    51462.38    271.39 o 
   2   1   2     1727.08     1814.04     28.17 o 
   3   1   2      261.21      267.06     24.40 o 
   4   1   2     6065.54     6213.13     55.74 o 
   5   1   2    18678.70    18765.16    120.61 o 
   6   1   2     8515.84     8592.30     96.10 o 
   7   1   2       23.06       94.51     51.77 o 
   8   1   2      192.62      194.55     75.81 o 
   9   1   2     4349.60     4687.58    136.41 o 
  10   1   2      641.03      566.97    270.30 o 
   0   2   2      183.18       49.15     29.25 o 
   1   2   2     6443.29     6345.54     78.15 o 
   2   2   2     7929.64     7730.52     78.92 o 
   3   2   2    49912.03    48159.59    241.97 o 
   4   2   2    10328.00    10054.40    103.36 o 
   5   2   2     6964.70     6975.68     87.02 o 
   6   2   2       15.35      -35.00     35.00 o 
   7   2   2    21593.11    21512.55    200.53 o 
   8   2   2      249.73      170.39     63.90 o 
   9   2   2     3950.48     4061.30    144.85 o 
   1   3   2    25816.88    25171.20    312.23 o 
   2   3   2      955.92      940.50     42.48 o 
   3   3   2      173.97      161.52     44.41 o 
   4   3   2     3728.31     3718.30     99.53 o 
   5   3   2    12030.31    11986.07    153.05 o 
   6   3   2     5666.51     5549.92     93.57 o 
   7   3   2       22.11       29.74     51.60 o 
   8   3   2      129.49      237.87     73.39 o 
   0   4   2       75.84        8.13    151.93 o 
   1   4   2     3113.92     3098.79    148.87 o 
   2   4   2     3833.43     3658.97    139.40 o 
   3   4   2    25605.10    25281.50    274.19 o 
   4   4   2     5475.40     5151.71    142.80 o 
   5   4   2     4098.56     3927.41     99.59 o 
   6   4   2       11.70       17.17     53.47 o 
   7   4   2    12743.78    12680.26    156.63 o 
   1   5   2    11273.91    11651.04    299.82 o 
   2   5   2      457.28      569.29    133.23 o 
   3   5   2      116.64      204.33    371.73 o 
   4   5   2     1741.89     1806.63    185.35 o 
   5   5   2     5908.09     5932.90    166.55 o 
   1   0   3    31442.66    31214.44    270.07 o 
   2   0   3     5458.30     5787.84     66.62 o 
   3   0   3    20862.26    21077.27    161.49 o 
   4   0   3      201.22      138.55     32.44 o 
   5   0   3      399.94      350.00     46.68 o 
   6   0   3    11396.76    11770.39    157.60 o 
   7   0   3    13182.46    13601.08    183.19 o 
   8   0   3    12587.42    13175.03    226.06 o 
   9   0   3     3807.69     3890.33    207.56 o 
  10   0   3     1037.51     1040.68    259.07 o 
   0   1   3    58407.55    58443.42    359.89 o 
   1   1   3    31737.07    32336.42    131.66 o 
   2   1   3    17111.72    17333.46    101.80 o 
   3   1   3      260.48      260.26     20.10 o 
   4   1   3      471.16      436.59     27.38 o 
   5   1   3    21003.02    20919.61    137.01 o 
   6   1   3      174.19      138.57     37.41 o 
   7   1   3     2063.80     2013.57     71.27 o 
   8   1   3     5164.27     5082.73    119.32 o 
   9   1   3    14743.46    15630.03    223.19 o 
   1   2   3    21659.49    22080.05    125.50 o 
   2   2   3     3883.67     3831.17     58.61 o 
   3   2   3    15523.26    15523.34    109.47 o 
   4   2   3      154.24      171.85     35.77 o 
   5   2   3      305.40      321.45     39.35 o 
   6   2   3     9333.39     9341.66    117.18 o 
   7   2   3    10914.24    11093.30    146.68 o 
   8   2   3    10578.44    10763.50    161.98 o 
   9   2   3     3241.73     3353.87    120.86 o 
   0   3   3    32080.17    31736.82    379.15 o 
   1   3   3    17679.18    17671.13    238.49 o 
   2   3   3     9906.42     9890.83    127.30 o 
   3   3   3      168.62      141.89     46.12 o 
   4   3   3      295.31      264.50     37.64 o 
   5   3   3    13665.49    13643.11    144.72 o 
   6   3   3      124.12      157.74     47.69 o 
   7   3   3     1353.67     1336.49     73.29 o 
   8   3   3     3686.78     3691.27    103.95 o 
   1   4   3    10486.70    10229.66    249.44 o 
   2   4   3     2001.39     1799.92    138.22 o 
   3   4   3     7953.52     8158.54    182.47 o 
   4   4   3       85.82      113.02     55.15 o 
   5   4   3      142.06      157.14     68.67 o 
   6   4   3     5497.74     5399.64    101.35 o 
   7   4   3     6532.17     6747.74    115.80 o 
   0   5   3    14751.37    15497.45    611.68 o 
   1   5   3     8135.78     8454.91    267.38 o 
   2   5   3     4694.51     5012.92    276.48 o 
   3   5   3      107.80     -128.58    129.25 o 
   4   5   3      159.47       45.69    144.60 o 
   5   5   3     6746.88     6906.87    207.20 o 
   0   0   4    63311.20    61300.48    458.11 o 
   1   0   4     3153.89     3238.72     49.77 o 
   2   0   4     9688.96     9572.62     89.29 o 
   3   0   4      638.07      592.47     39.87 o 
   4   0   4    25675.29    26171.98    226.34 o 
   5   0   4    26825.98    27159.77    247.20 o 
   6   0   4     3418.52     3331.90     93.89 o 
   7   0   4     6093.70     6197.82    146.23 o 
   8   0   4     3811.64     3721.57    118.04 o 
   9   0   4      422.92      411.28    204.70 o 
   1   1   4     5394.05     5391.07     42.41 o 
   2   1   4       53.04       36.50     14.26 o 
   3   1   4    36028.31    35801.05    169.87 o 
   4   1   4     9160.18     9211.85     82.51 o 
   5   1   4     6598.78     6556.06     84.83 o 
   6   1   4     1752.60     1708.77     61.94 o 
   7   1   4     1316.76     1284.57     69.40 o 
   8   1   4    14144.98    14268.03    178.90 o 
   9   1   4      205.24      128.86     75.39 o 
   0   2   4    46060.06    46871.90    398.63 o 
   1   2   4     2308.91     2461.35     89.22 o 
   2   2   4     7282.31     7398.60     75.95 o 
   3   2   4      481.33      502.41     30.57 o 
   4   2   4    20232.70    20466.91    146.88 o 
   5   2   4    21575.21    21869.72    185.36 o 
   6   2   4     2839.94     2713.54     86.49 o 
   7   2   4     5007.99     4914.62    103.90 o 
   8   2   4     3220.21     3101.10     99.21 o 
   9   2   4      356.15      328.35     88.22 o 
   1   3   4     3097.00     3106.19     91.77 o 
   2   3   4       33.50       26.71     53.22 o 
   3   3   4    22439.37    22236.12    187.73 o 
   4   3   4     5919.14     5850.29    113.49 o 
   5   3   4     4336.72     4276.80     74.84 o 
   6   3   4     1255.74     1280.72     66.84 o 
   7   3   4      939.35      839.18     75.55 o 
   8   3   4    10140.47    10200.09    180.80 o 
   0   4   4    23600.47    24453.56    536.57 o 
   1   4   4     1231.76     1233.12    133.12 o 
   2   4   4     3975.58     3840.73    181.90 o 
   3   4   4      236.72       74.18    223.05 o 
   4   4   4    11306.69    10963.86    161.26 o 
   5   4   4    12184.73    12163.98    277.08 o 
   6   4   4     1739.38     1741.49    123.84 o 
   1   5   4     1332.66     1697.13    226.92 o 
   2   5   4       19.84      -39.63    140.33 o 
   3   5   4    10582.64    10794.17    313.09 o 
   4   5   4     2927.63     2999.98    243.08 o 
   1   0   5    15637.67    15709.43    117.62 o 
   2   0   5    20477.37    20292.01    153.05 o 
   3   0   5       85.72       46.99     29.68 o 
   4   0   5      154.11      128.74     42.26 o 
   5   0   5     7215.86     6841.94    117.69 o 
   6   0   5     6417.23     6245.38    122.68 o 
   7   0   5       30.60       24.65     68.88 o 
   8   0   5     2879.96     2727.79    111.34 o 
   9   0   5     1816.75     1928.13    226.09 o 
   0   1   5     8231.08     8329.08     71.61 o 
   1   1   5     3052.11     3072.82     32.88 o 
   2   1   5    33132.03    33044.83    143.02 o 
   3   1   5    21084.07    21069.99    119.56 o 
   4   1   5     4397.01     4383.48     62.74 o 
   5   1   5     3097.90     3094.20     63.61 o 
   6   1   5    18180.74    18116.27    170.08 o 
   7   1   5     9737.97     9414.12    139.11 o 
   8   1   5       22.89       67.49     62.94 o 
   9   1   5     1503.38     1533.62     95.79 o 
   1   2   5    11911.61    12135.46    137.79 o 
   2   2   5    15867.97    16009.51    130.92 o 
   3   2   5       73.76        8.73     52.20 o 
   4   2   5      133.35       89.18     34.98 o 
   5   2   5     5870.24     5769.28     93.82 o 
   6   2   5     5267.14     5041.22    111.39 o 
   7   2   5       28.29       -7.86     53.63 o 
   8   2   5     2386.85     2402.42    100.64 o 
   0   3   5     5006.36     5079.62    164.37 o 
   1   3   5     1904.55     1890.33    126.00 o 
   2   3   5    20771.78    20697.35    299.92 o 
   3   3   5    13651.30    13586.31    205.51 o 
   4   3   5     3044.97     3041.32     93.19 o 
   5   3   5     2186.40     2243.56     86.47 o 
   6   3   5    12614.63    12520.59    152.29 o 
   7   3   5     6866.84     6722.97    125.95 o 
   1   4   5     6294.66     6427.59    183.12 o 
   2   4   5     8644.20     8503.69    336.87 o 
   3   4   5       55.67      112.74    114.59 o 
   4   4   5       95.50      172.65    110.28 o 
   5   4   5     3408.34     3113.56    139.44 o 
   6   4   5     3117.31     3105.05    123.24 o 
   0   5   5     2213.08     2692.69    354.15 o 
   1   5   5      966.19     1012.59    173.58 o 
   2   5   5     9981.39     9705.73    304.69 o 
   3   5   5     6763.52     6304.07    268.89 o 
   0   0   6     3591.82     3515.83    102.18 o 
   1   0   6    33346.53    33227.43    206.29 o 
   2   0   6    18709.95    18589.37    153.76 o 
   3   0   6     8689.01     8637.89    123.61 o 
   4   0   6    19124.58    18574.24    195.77 o 
   5   0   6     3629.52     3621.89     93.63 o 
   6   0   6      183.13      217.93     74.96 o 
   7   0   6     2576.40     2539.77    111.88 o 
   8   0   6      173.23      107.85     96.95 o 
   1   1   6      858.56      891.72     28.93 o 
   2   1   6      487.25      541.97     29.75 o 
   3   1   6      210.34      197.80     26.88 o 
   4   1   6     9869.12     9779.37     95.97 o 
   5   1   6     4106.09     3975.21     72.07 o 
   6   1   6    14108.35    13886.44    150.53 o 
   7   1   6    11715.08    11692.33    159.36 o 
   8   1   6     1584.55     1541.03     92.39 o 
   0   2   6     2764.96     2539.90    168.13 o 
   1   2   6    26356.15    27588.49    211.81 o 
   2   2   6    14782.56    15095.35    157.31 o 
   3   2   6     7021.66     7063.14     81.88 o 
   4   2   6    15500.84    15397.89    144.56 o 
   5   2   6     3008.85     2903.05     74.36 o 
   6   2   6      147.29      141.30     53.29 o 
   7   2   6     2187.75     2133.01     93.63 o 
   8   2   6      147.27       22.79     70.79 o 
   1   3   6      554.31      517.35     80.92 o 
   2   3   6      341.98      233.40     74.28 o 
   3   3   6      139.98       16.01     90.96 o 
   4   3   6     6599.88     6495.62    136.57 o 
   5   3   6     2880.90     2764.20    150.92 o 
   6   3   6     9780.53     9456.31    163.34 o 
   7   3   6     8422.04     8291.19    140.03 o 
   0   4   6     1414.41     1196.47    181.26 o 
   1   4   6    14872.58    15320.74    246.23 o 
   2   4   6     8088.31     7914.38    319.04 o 
   3   4   6     4113.07     4205.02    220.78 o 
   4   4   6     8846.91     8557.41    359.23 o 
   5   4   6     1836.44     1732.98    196.14 o 
   1   5   6      263.76      378.75    225.54 o 
   2   5   6      181.87      228.36    172.97 o 
   1   0   7     6569.14     6589.99     94.16 o 
   2   0   7        2.29      -20.57     36.66 o 
   3   0   7       13.55       24.80     38.44 o 
   4   0   7    11310.46    11299.79    197.38 o 
   5   0   7      936.77      860.56     70.19 o 
   6   0   7     1339.68     1332.51     84.58 o 
   7   0   7    12509.61    12061.62    214.80 o 
   8   0   7    11084.57    11202.06    219.14 o 
   0   1   7    32331.74    32281.84    228.33 o 
   1   1   7    23273.42    23591.30    125.85 o 
   2   1   7      322.18      335.43     30.76 o 
   3   1   7      659.26      653.88     38.51 o 
   4   1   7    23888.72    23571.58    181.08 o 
   5   1   7      568.70      565.53     53.89 o 
   6   1   7      374.30      420.05     62.73 o 
   7   1   7       51.08       17.59     62.89 o 
   8   1   7     1267.11     1363.95     91.74 o 
   1   2   7     5286.90     5491.09    111.18 o 
   2   2   7        2.48      -14.69     51.44 o 
   3   2   7       12.54       87.39     82.43 o 
   4   2   7     9289.57     9408.09    125.34 o 
   5   2   7      793.50      839.62     58.77 o 
   6   2   7     1093.16     1192.08     70.90 o 
   7   2   7    10587.31    10566.41    241.60 o 
   0   3   7    21396.11    21471.66    362.41 o 
   1   3   7    15696.26    16492.15    252.77 o 
   2   3   7      181.91       78.88     91.19 o 
   3   3   7      472.00      166.41    124.36 o 
   4   3   7    16456.19    16194.56    363.44 o 
   5   3   7      405.65      417.09     74.38 o 
   6   3   7      284.61      276.06     90.46 o 
   1   4   7     2980.36     3006.60    144.52 o 
   2   4   7        2.88     -114.33    114.33 o 
   3   4   7       10.30      193.86    155.56 o 
   4   4   7     5465.55     5234.77    321.82 o 
   0   0   8      583.85      638.01     77.69 o 
   1   0   8       27.60      -24.17     41.42 o 
   2   0   8    23622.97    23090.04    210.29 o 
   3   0   8     1078.53     1066.21     62.20 o 
   4   0   8    10199.59    10072.41    140.27 o 
   5   0   8     4412.36     4468.36    114.10 o 
   6   0   8    16238.53    15709.61    223.29 o 
   7   0   8     2625.33     2643.81    160.63 o 
   1   1   8     5187.36     5119.58     62.25 o 
   2   1   8    13102.99    13339.48    112.78 o 
   3   1   8     5997.65     6034.42     78.82 o 
   4   1   8     1456.73     1351.41     52.17 o 
   5   1   8     1961.67     1890.84     63.29 o 
   6   1   8     3849.16     3659.00    104.14 o 
   7   1   8       86.94      178.17     71.47 o 
   0   2   8      457.29      446.31     86.33 o 
   1   2   8       21.91      -40.19     40.19 o 
   2   2   8    19457.87    19606.91    214.35 o 
   3   2   8      881.06      908.94     54.24 o 
   4   2   8     8598.15     8539.57    117.69 o 
   5   2   8     3673.88     3600.14     90.17 o 
   6   2   8    13733.49    13349.84    171.71 o 
   1   3   8     3474.98     3517.78    145.18 o 
   2   3   8     9054.07     9225.51    208.86 o 
   3   3   8     4103.69     3988.69    212.65 o 
   4   3   8     1061.29     1059.24     87.92 o 
   5   3   8     1373.40     1547.43    142.05 o 
   0   4   8      224.23     -112.19    173.84 o 
   1   4   8       12.13       76.78    199.17 o 
   2   4   8    11575.46    12172.98    292.53 o 
   3   4   8      511.30      500.02    215.74 o 
   1   0   9     4794.15     4654.22     97.67 o 
   2   0   9     2241.29     2186.97    120.23 o 
   3   0   9     9674.51     9526.92    140.34 o 
   4   0   9     3278.20     3072.40     93.63 o 
   5   0   9     8952.90     8968.56    170.07 o 
   6   0   9       37.66      156.12     77.37 o 
   0   1   9     2549.82     2383.89     88.76 o 
   1   1   9     9421.19     9481.69     89.71 o 
   2   1   9     1828.45     1820.03     54.34 o 
   3   1   9     7650.84     7862.47     95.30 o 
   4   1   9     9106.49     9056.87    113.00 o 
   5   1   9     2760.18     2632.70     76.12 o 
   6   1   9     2945.62     2938.72     99.04 o 
   1   2   9     3931.64     3802.82     71.54 o 
   2   2   9     1877.64     1804.19     67.68 o 
   3   2   9     8021.34     8123.71    112.50 o 
   4   2   9     2761.95     2996.22     86.76 o 
   5   2   9     7555.45     7763.19    132.74 o 
   0   3   9     1808.26     1868.65    222.92 o 
   1   3   9     6694.04     7067.33    225.95 o 
   2   3   9     1323.68     1447.40    144.33 o 
   3   3   9     5431.99     5874.22    161.69 o 
   4   3   9     6536.02     6745.81    188.83 o 
   0   0  10     3270.11     3404.94    381.60 o 
   1   0  10    21401.49    20960.18    216.36 o 
   2   0  10      418.96      381.89     70.00 o 
   3   0  10      576.53      619.89     71.56 o 
   4   0  10       57.54       29.86     73.34 o 
   5   0  10     5736.64     6163.88    154.82 o 
   1   1  10     9527.87     9563.76    108.43 o 
   2   1  10     1404.65     1389.18     58.09 o 
   3   1  10     2843.52     2979.14     88.09 o 
   4   1  10       16.68        6.48     51.97 o 
   5   1  10       84.55       27.30     73.34 o 
   0   2  10     2732.72     2421.03    129.35 o 
   1   2  10    18044.81    17931.34    186.75 o 
   2   2  10      349.36      179.13     66.47 o 
   3   2  10      505.58      468.78     76.74 o 
   4   2  10       49.44       94.36     67.64 o 
   1   3  10     6695.20     7024.84    161.93 o 
   2   3  10      998.33     1146.12    116.68 o 
   1   0  11     3888.59     3805.79    110.59 o 
   2   0  11     2004.78     1947.13     90.80 o 
   3   0  11      266.28      297.35     75.49 o 
   4   0  11     6480.85     6797.88    157.54 o 
   0   1  11     4032.86     4050.56    121.49 o 
   1   1  11     1774.04     1877.71     71.75 o 
   2   1  11       52.69       33.58     52.85 o 
   3   1  11     5960.52     6216.87    107.03 o 
   1   2  11     3281.36     3342.18     98.84 o 
   2   2  11     1704.39     1538.24     83.83 o 
                                                 
